# Supplementary material for: Functional Characterization of the Transcription Factor Gene CgHox7 in Colletotrichum gloeosporioides, Which Is Responsible for Poplar Anthracnose
Source: J Fungi (Basel). 2024 Jul 21;10(7):505. doi: 10.3390/jof10070505 (PMC11278219; doi:10.3390/jof10070505)
Supplement: Supplementary file 1 [file jof-10-00505-s001.zip]

Archive with 1 entries (1 files):
- jof-3065347-supplementary.pdf
